# Supplementary material for: The Impact of Different Types of Rice and Cooking on Postprandial Glycemic Trends in Children with Type 1 Diabetes with or without Celiac Disease
Source: Nutrients. 2023 Mar 29;15(7):1654. doi: 10.3390/nu15071654 (PMC10096979; doi:10.3390/nu15071654)
Supplement: Supplementary file 1 [file nutrients-15-01654-s001.zip]

Archive with 1 entries (1 files):
- nutrients-2286742-supplementary.pdf
